# Supplementary material for: Postoperative Monacolin K Supplementation and Lipid Profile After Sleeve Gastrectomy: A Retrospective Comparative Analysis in Women
Source: Nutrients. 2026 Feb 16;18(4):647. doi: 10.3390/nu18040647 (PMC12943251; doi:10.3390/nu18040647)
Supplement: Supplementary file 1 [file nutrients-18-00647-s001.zip]

Archive with 1 entries (1 files):
- nutrients-4127919-supplementary.pdf
